# Supplementary material for: Bis(2-butoxyethyl) Ether-Promoted O2-Mediated Oxidation of Alkyl Aromatics to Ketones under Clean Conditions
Source: Molecules. 2024 Oct 17;29(20):4909. doi: 10.3390/molecules29204909 (PMC11510689; doi:10.3390/molecules29204909)
Supplement: Supplementary file 1 [file molecules-29-04909-s001.zip]

Archive with 1 entries (1 files):
- molecules-3254726-supplementary.pdf
